# Supplementary material for: Synthesis, Antimalarial Activity and Molecular Dynamics Studies of Pipecolisporin: A Novel Cyclic Hexapeptide with Potent Therapeutic Potential
Source: Molecules. 2025 Jan 14;30(2):304. doi: 10.3390/molecules30020304 (PMC11767488; doi:10.3390/molecules30020304)
Supplement: Supplementary file 1 [file molecules-30-00304-s001.zip]

Archive with 1 entries (1 files):
- molecules-3356636-supplementary.pdf
